# Supplementary material for: Nkx2-5 Loss of Function in the His-Purkinje System Hampers Its Maturation and Leads to Mechanical Dysfunction
Source: J Cardiovasc Dev Dis. 2023 Apr 27;10(5):194. doi: 10.3390/jcdd10050194 (PMC10219388; doi:10.3390/jcdd10050194)
Supplement: Supplementary file 1 [file jcdd-10-00194-s001.zip]

Archive with 1 entries (1 files):
- jcdd-2354505-supplementary.pdf
